# Supplementary material for: Dopamine D2 and GABA(A) Receptors Differentially Regulate Ethanol-Induced Aversion and Reward Through Corticolimbic Circuits
Source: Int J Mol Sci. 2026 May 30;27(11):4987. doi: 10.3390/ijms27114987 (PMC13256999; doi:10.3390/ijms27114987)
Supplement: Supplementary file 1 [file ijms-27-04987-s001.zip]

Archive with 1 entries (1 files):
- ijms-4290197-supplementary.pdf
